# Supplementary material for: Powdered Cross-Linked Gelatin Methacryloyl as an Injectable Hydrogel for Adipose Tissue Engineering
Source: Gels. 2024 Feb 26;10(3):167. doi: 10.3390/gels10030167 (PMC10970257; doi:10.3390/gels10030167)
Supplement: Supplementary file 1 [file gels-10-00167-s001.zip]

Archive with 3 entries (2 files):
- DeMaeseneer-SI/
- DeMaeseneer-SI/DeMaeseneer-Injectability.mp4
- DeMaeseneer-SI/DeMaeseneer-SI.pdf
